# Supplementary material for: Immune responses against SARS-CoV-2 variants after heterologous and homologous ChAdOx1 nCoV-19/BNT162b2 vaccination
Source: Nat Med. 2021 Jul 14;27(9):1525–9. doi: 10.1038/s41591-021-01449-9 (PMC8440184; doi:10.1038/s41591-021-01449-9)
Supplement: Source Data Fig. 1 — Statistical source data. [file 41591_2021_1449_MOESM2_ESM.xlsx]

## Sheet: Fig 1b
Spike IgG				Spike IgA
ChAd/-	ChAd/ChAd	ChAd/-	ChAd/BNT	ChAd/-	ChAd/ChAd	ChAd/-	ChAd/BNT
37.28	57.04	9.94	687.1	0.53	0.66	0.43	5.33
75.11	93.37	21.16	605.25	0.33	0.34	0.42	5.28
43.29	194.85	14.18	408.15	0.44	1.12	0.4	3.46
2.97	64.3	48.38	720	0.14	1.49	0.89	7.15
50.56	153.32	1.45	591.03	0.54	1.17	0.07	0.1
27.83	60.8	42.68	665.26	0.3	0.83	0.22	2.22
13.28	71.98	46.95	582.21	0.37	0.44	0.18	4.96
180.3	311.45	8.56	535.85	0.49	0.76	0.18	1.83
12.06	246.89	31.77	720	0.15	0.28	0.27	1.38
4.48	86.2	87.24	720	0.5	0.78	1.35	6.34
26.31	238.93	47.83	545.87	0.11	0.24	0.2	1.34
12.97	151.3	48.44	621.03	0.34	0.8	0.27	0.85
20.55	180.63	48.74	720	0.2	1.03	0.41	1.66
61.74	241.18	56.93	635.75	0.47	0.84	0.49	3.75
37.53	66.29	11.76	448.17	0.49	0.42	0.2	1.14
32.68	394.31	69.66	720	0.61	3.02	1.25	5.67
26.92	86.77	34.49	531.3	0.19	0.28	0.22	1.8
3.57	83.93	41.77	720	0.23	0.69	0.24	2.87
25.1	23.06	26.92	720	0.27	0.33	0.38	7.15
11.46	69.42	28.75	680.21	0.22	0.26	0.24	4.12
16.91	163.56	39.84	720	0.18	1.56	0.28	1.16
103.84	128.3	157.31	720	1.39	1.31	0.17	2.76
28.18	79.09	26.61	526.77	0.13	0.16	0.38	1.39
4.79	161.57	104.82	720	0.19	0.28	0.86	4.92
580.79	432.51	37.83	627.92	1.89	1.83	1.42	5.32
58.9	248.69	15.7	597.54	0.37	0.5	0.11	2.34
98.15	173.54	84.51	720	0.21	0.25	0.24	2.67
157.02	405.89	206.68	695.41	0.59	0.95	0.97	5.51
15.1	118.11	5.7	668.96	0.75	4.28	0.18	2.39
23.63	44.2	6.3	498.27	0.14	0.17	0.2	1.31
1.45	203.6	27.22	495.45	0.12	0.55	1.44	4.27
12.06	113.1	23.58	625.44	0.16	0.25	0.16	1.27
		146.66	720			0.24	6.17
		36.92	720			0.15	5.18
		30.86	720			0.13	2.61
		118.77	720			2.17	7.36
		47.53	611.63			0.8	8.31
		53.59	662.99			1.35	6.85
		21.46	394.22			0.26	2.28
		35.86	473.28			3.04	4.74
		182.73	717.02			2.12	6.24
		87.63	720			0.24	1.13
		2.87	375.45			0.16	5.14
		75.68	720			0.49	7.41
		62.31	562.3			0.14	1.37
		8.12	686.79			0.18	2.81
		157.59	720			0.3	7.82
		17.38	459.13			0.57	1.88
		58.62	557.77			0.75	3.18
		22.98	429.69			0.35	2.15
		74.54	720			0.49	3.17
		48.95	518.31			0.22	1.47
		19.94	618.52			0.41	7.74
		169.53	720			0.76	2.69
		48.95	675.52			0.76	5.02

## Sheet: Fig 1c
Spike B cells (% of CD19+CD20+)
ChAd/-	ChAd/ChAd	ChAd/-	ChAd/BNT
0.0021	0.0022	0	0.0493
0.0105	0.0081	0	0.0091
0	0.0014	0	0.6168
0	0.099	0.0095	0.1441
0.0041	0.2186	0	0.1997
0	0.2565	0	0.1429
0	0.1449	0	0.1822
0	0.0671	0	0.1281
0	0.0161	0	0.1401
0.0066	0.0457	0.0184	0.1573
0.0183	0.1412	0	0.2212
0.0094	0.0882	0.016	0.2197
0	0.1015	0.0109	0.2116
0.0044	0.0763	0	0.2942
0	0.0431	0.0035	0.0932
0.0032	0.1075	0.0056	0.1156
0.0097	0.0539	0.0083	0.051
0	0.0447	0.0059	0.0386
0.0081	0.0722	0	0.038
0	0.0839	0.0037	0.0834
0.0068	0.0679	0	0.0289
0.0013	0.028	0.0099	0.0273
0	0.1049	0	0.0689
0.0025	0.1391	0	0.028
0	0.0669	0	0.0172
0	0.0438	0.015	0.0517
0	0.0452	0.0021	0.0449
0	0.0415	0	0.0183
0.0017	0.0343	0	0.0296
0.0034	0.0629	0	0.5116
0	0.067	0.0072	0.2048
0	0.0309	0	0.1204
		0.0011	0.0211
		0.0064	0.0698
		0.006	0.0323
		0.0015	0.022
		0.0041	0.0349
		0.0025	0.035
		0.0074	0.0462
		0.002	0.1815
		0	0.0265
		0.0009	0.0524
		0	0.0972
		0	0.0544
		0	0.0253
		0	0.2704
		0.0031	0.1054
		0.0023	0.0389
		0.0043	0.0364
		0.0034	0.0717
		0.0057	0.0461
		0.0017	0.032
		0.0112	0.0139
		0.0028	0.0655
		0.0087	0.0542

## Sheet: Fig 1d
Wuhan sVNT titer				B.1.1.7 sVNT titer				B.1.351 sVNT titer				P.1 sVNT titer
ChAd/-	ChAd/ChAd	ChAd/-	ChAd/BNT	ChAd/-	ChAd/ChAd	ChAd/-	ChAd/BNT	ChAd/-	ChAd/ChAd	ChAd/-	ChAd/BNT	ChAd/-	ChAd/ChAd	ChAd/-	ChAd/BNT
0	540	540	4860	0	20	180	540	0	0	0	60	0	0	0	180
180	1620	20	540	0	20	0	60	60	0	0	20	0	0	0	20
20	180	180	43740	0	0	20	4860	0	0	0	540	0	0	20	540
60	540	540	1620	0	60	0	180	0	20	0	20	60	20	0	60
20	0	20	4860	0	0	0	540	0	0	0	60	0	0	0	60
20	20	60	1620	0	0	0	180	0	0	0	20	0	0	0	20
20	540	180	14580	0	540	0	1620	0	0	0	180	0	0	0	180
180	180	540	14580	0	0	0	1620	0	0	0	540	0	0	0	540
0	180	540	43740	0	0	0	4860	0	0	0	540	0	0	0	540
20	540	540	14580	0	180	0	540	0	0	0	60	0	0	0	60
0	180	20	4860	0	0	0	180	0	0	0	60	0	0	0	60
60	180	540	14580	0	20	20	540	0	0	0	540	0	0	0	540
60	540	540	4860	0	0	540	540	0	0	540	180	0	0	540	180
20	20	20	1620	0	0	0	180	0	0	0	60	0	0	0	60
20	540	0	1620	0	0	0	180	0	0	0	60	0	0	0	60
60	180	60	540	0	20	0	60	0	0	0	20	0	0	0	20
540	0	60	4860	20	0	0	180	0	0	0	60	0	0	0	60
60	540	540	4860	0	20	20	540	0	0	0	60	0	0	0	180
540	540	180	4860	540	60	20	180	0	0	0	60	540	0	0	60
0	1620	0	4860	0	60	0	540	0	0	0	60	0	20	0	60
20	180	20	540	0	0	0	60	0	0	0	20	0	0	0	20
20	20	60	14580	0	0	0	540	0	0	0	180	0	0	0	180
20	540	60	1620	0	20	0	180	0	0	0	20	0	0	20	60
540	1620	180	4860	180	540	60	180	0	20	0	60	0	20	20	180
60	180	60	4860	0	0	20	540	0	0	0	60	0	0	0	180
60	540	180	4860	0	60	60	60	0	0	60	0	0	20	180	20
540	540	20	1620	0	20	0	60	0	0	540	60	0	0	20	60
540	540	540	4860	60	180	0	180	0	0	0	60	60	0	0	60
60	540	180	1620	0	60	0	180	0	20	0	60	0	20	20	60
180	540	180	4860	0	0	0	540	0	0	0	60	0	0	0	60
180	60	20	4860	0	0	0	540	0	0	0	180	0	0	0	540
180	540	180	4860	0	20	60	540	0	0	0	20	0	0	0	20
540	4860	180	1620	540	540	0	180	60	60	0	60	540	60	0	60
		60	43740			0	1620			0	180			0	180
		20	1620			0	60			0	60			0	60
		180	4860			0	540			0	60			0	180
		60	1620			0	540			0	60			0	60
		20	1620			0	60			0	0			0	20
		60	4860			0	180			0	60			0	60
		180	14580			0	540			0	180			0	180
		180	43740			0	4860			0	180			0	180
		20	180			0	60			0	20			0	20
		0	540			0	60			0	20			0	20
		180	4860			0	540			0	180			0	180
		180	4860			0	540			0	60			0	180
		540	14580			20	1620			0	180			0	180
		60	1620			0	180			0	60			0	60
		180	4860			540	540			0	20			0	60
		540	4860			60	540			0	60			0	60
		60	540			0	60			0	20			0	20
		20	1620			0	180			0	60			0	60
		60	1620			0	180			0	60			180	60
		20	4860			0	540			0	20			0	20
		180	14580			0	540			0	180			0	180
