# Supplementary material for: Immune responses against SARS-CoV-2 variants after heterologous and homologous ChAdOx1 nCoV-19/BNT162b2 vaccination
Source: Nat Med. 2021 Jul 14;27(9):1525–9. doi: 10.1038/s41591-021-01449-9 (PMC8440184; doi:10.1038/s41591-021-01449-9)
Supplement: Source Data Fig. 2 — Statistical source data. [file 41591_2021_1449_MOESM3_ESM.xlsx]

## Sheet: Fig 2a
% of cytokine producing CD4+ T cells DMSO				% of cytokine producing CD4+ T cells Spike
ChAd/-	ChAd/ChAd	ChAd/-	ChAd/BNT	ChAd/-	ChAd/ChAd	ChAd/-	ChAd/BNT
0.0073	0.0045	0.0077	0.0031	0.0366	0.0283	0.028	0.0806
0.0043	0.0049	0.0037	0.0121	0.0028	0.0118	0.0133	0.0571
0.0366	0.0041	0.0091	0.0043	0.0328	0.0235	0.0601	0.1798
0.0854	0.0083	0.0018	0.0101	0.0304	0.032	0.0131	0.0899
0.0061	0.0036	0.006	0.0035	0.0291	0.0157	0.0619	0.163
0.0024	0.0013	0.0126	0.0049	0.0064	0.0088	0.0468	0.0778
0.0247	0.0025	0.0107	0.0044	0.0449	0.007	0.0309	0.0681
0.0045	0.005	0.0173	0.0056	0.0071	0.0211	0.0505	0.0656
0.0091	0.0018	0.0081	0.0047	0.0139	0.0095	0.02	0.0898
0.0034	0.0057	0.0016	0.003	0.0057	0.0133	0.0237	0.1509
0.0087	0.0061	0.0048	0.008	0.0202	0.0298	0.015	0.0831
0.0041	0.0074	0.0058	0.0059	0.0123	0.0718	0.0079	0.0613
0.0096	0.0054	0	0.007	0.0144	0.0283	0.0118	0.0764
0.0027	0.0185	0.0123	0.0035	0.0248	0.1198	0.0167	0.0936
0.0017	0.0027	0.0107	0.0177	0.0102	0.0386	0.0127	0.0472
0.004	0.0127	0.0066	0.0028	0.0138	0.0603	0.0073	0.0532
0.0042	0.0045	0.0033	0.0057	0.0311	0.1769	0.0128	0.0863
0.0134	0.0072	0.0091	0.0032	0.0124	0.0278	0.0133	0.0569
0.0104	0.0042	0.003	0.0024	0.0143	0.0207	0.0046	0.0371
0.0121	0.0062	0.0057	0.0033	0.0296	0.0341	0.0093	0.0208
0.0028	0.0009	0.0057	0.0019	0.0125	0.024	0.013	0.0513
0.0071	0.0022	0.0058	0.0271	0.0224	0.0236	0.0144	0.0656
0.0068	0.0032	0.0042	0.0021	0.0109	0.0082	0.0196	0.0519
0.0018	0.0048	0.005	0.0052	0.0108	0.0124	0.0204	0.2322
0.0048	0.0055	0.007	0.0074	0.0134	0.0139	0.0106	0.04
0.0111	0.014	0.0064	0.0112	0.0624	0.0523	0.0129	0.2671
0.0069	0.0062	0.0027	0.0041	0.0323	0.0273	0.0029	0.0709
0.0016	0.0067	0.0042	0.0005	0.0044	0.0167	0.0063	0.0347
0.0156	0.0067	0.0078	0.0052	0.0195	0.0276	0.0295	0.1024
0.005	0.0084	0.0055	0.0024	0.0227	0.0405	0.0435	0.1515
0.0101	0.0052	0.0306	0.0207	0.0334	0.0358	0.061	0.124
0.015	0.0077	0.0113	0.0048	0.0487	0.0273	0.0258	0.0333
		0.0044	0.0118			0.0122	0.0675
		0.0073	0.0183			0.0201	0.0837
		0.0038	0.0131			0.0077	0.0933
		0.0071	0.0046			0.0077	0.0382
		0.0059	0.0065			0.0116	0.0337
		0.0211	0.006			0.0264	0.0622
		0.0049	0.0093			0.0145	0.1097
		0.0141	0.0067			0.0386	0.0473
		0.009	0.007			0.0568	0.1636
		0.004	0.0041			0.0256	0.0352
		0.0063	0.0068			0.045	0.0552
		0.0052	0.0041			0.0283	0.0262
		0.005	0.007			0.01	0.0275
		0.0034	0.0076			0.0133	0.0864
		0.0042	0.0179			0.0109	0.0892
		0.0087	0.0096			0.0083	0.0223
		0.0051	0.0028			0.029	0.0682
		0.0029	0.002			0.0277	0.0632
		0.0032	0.0031			0.0254	0.0575
		0.0032	0.0014			0.0018	0.0032
		0.0087	0.002			0.0128	0.017
		0.0034	0.002			0.0045	0.0259
		0.003	0.0024			0.0129	0.0065

## Sheet: Fig 2b
% of cytokine producing CD8+ T cells DMSO				% of cytokine producing CD8+ T cells Spike
ChAd/-	ChAd/ChAd	ChAd/-	ChAd/BNT	ChAd/-	ChAd/ChAd	ChAd/-	ChAd/BNT
0.002	0.0041	0.0078	0.0019	0.033	0.0449	0.0086	1.1916
0.0083	0.0044	0.0052	0.0108	0.0119	0.0115	0	0.0324
0.0653	0.0021	0.0341	0.0118	0.0335	0.0154	0.0053	0.5439
0.011	0.0077	0.0067	0.0074	0.0196	0.0252	0.0004	3.3022
0.0095	0.0057	0.0064	0.0043	0.0279	0.0149	0.0029	0.7665
0.0057	0	0.0531	0.0313	0.0689	0.071	0.0016	0.8232
0.2665	0.3844	0.0128	0.0063	0.1767	0.2411	0.0034	0.0725
0.036	0.0084	0.0814	0.0184	0.0296	0.0354	0.0102	0.4282
0.0754	0.0384	0.2483	0.0559	0.0665	0.086	0.0021	0.1398
0.0095	0.0023	0.0182	0.0626	0.0149	0.0207	0	0.1013
0.0082	0.013	0.0214	0.0366	0.0216	0.0463	0.0007	0.0933
0.0016	0.0039	0.0406	0.0708	0.0299	0.0357	0.0012	0.0629
0.014	0.0016	0	0.0074	0.0175	0.0214	0	0.1816
0.0161	0.0285	0.019	0.0096	0.0299	0.0843	0.002	0.0716
0.0044	0.0158	0.0446	0.0431	0.0613	0.1526	0	0.0361
0.0128	0.0244	0.0157	0.0076	0.0402	0.1142	0.0005	0.0093
0.0134	0.0162	0.0031	0.0266	0.284	0.5486	0.0029	0.1458
0.0028	0.0036	0.0025	0.002	0.0195	0.1191	0.0005	0.189
0.0101	0.0023	0.0212	0.0042	0.0083	0.0176	0	0.7946
0.0162	0.0119	0.0053	0.001	0.0311	0.0491	0.0016	0.2875
0.004	0.005	0.0126	0.0028	0.034	0.0466	0.0017	0.1423
0.004	0.0021	0.0534	0.089	0.0263	0.0273	0.0006	0.1442
0.0585	0.0149	0.0028	0.0013	0.0554	0.0343	0.0007	0.0254
0.0108	0.0255	0.0139	0.0248	0.0298	0.0501	0.0005	0.3215
0.0219	0.0156	0.029	0.0362	0.0843	0.061	0.0021	0.3755
0.002	0.0034	0.0241	0.0591	0.0172	0.0194	0.0013	0.073
0.0112	0.0077	0.0305	0.0188	0.0254	0.0288	0.0014	0.0935
0.0026	0.0031	0.0424	0.0026	0.0049	0.0068	0	1.1003
0.1176	0.0084	0.0008	0.0003	0.1478	0.2062	0.0063	0.1604
0.0119	0.104	0.191	0.0982	0.0637	0.2284	0.0042	0.1635
0.009	0.0059	0.0863	0.019	0.02	0.0375	0.0034	2.9298
0.0178	0.0179	0.009	0.0022	0.0193	0.028	0.001	0.1019
		0.0068	0.0118			0.0018	0.3226
		0.0176	0.0106			0.0007	0.6853
		0.0231	0.0411			0.0008	0.1094
		0.0155	0.0034			0	0.1027
		0.1463	0.2244			0.0024	0.2994
		0.105	0.1295			0.0013	0.1513
		0.0158	0.0126			0.0005	0.2585
		0.0539	0.0444			0.0059	0.3237
		0.0059	0.0032			0.0016	0.094
		0.0923	0.0959			0.002	0.2618
		0.02	0.0137			0.0031	0.0932
		0.0424	0.0534			0.0016	0.2154
		0.0053	0.0105			0.0028	0.2769
		0.0239	0.0176			0.0019	0.3284
		0.0056	0.0142			0.0006	0.0806
		0.0168	0.002			0.0015	0.0076
		0.0032	0.0009			0.0005	0.1121
		0.0814	0.0428			0.0004	0.2921
		0.0033	0.0015			0.0015	0.6671
		0.0203	0			0	0.0032
		0.201	0.1443			0.0047	0.269
		0.0539	0.0107			0.0022	0.1836
		0.0066	0.0036			0.0013	0.0129

## Sheet: Fig 2c
% IFNg+TNFa- of cytokine producing CD8+ T cells DMSO				% IFNg+TNFa+ of cytokine producing CD8+ T cells Spike				% IFNg-TNFa+ of cytokine producing CD8+ T cells Spike
ChAd/-	ChAd/ChAd	ChAd/-	ChAd/BNT	ChAd/-	ChAd/ChAd	ChAd/-	ChAd/BNT	ChAd/-	ChAd/ChAd	ChAd/-	ChAd/BNT
17.6	16	24.6	20.5	73.6	67.9	74.7	78.8	8.8	16	0.7	0.8
23.5	12.2	7.7	20.4	28.6	64.3	50	44.4	47.9	23.5	42.3	35.2
30.4	18.2	15.5	22.6	6	61.7	63.5	72.4	63.6	20.1	21	5
15.3	23	39.7	30.6	64.3	58.7	57.7	68.9	20.4	18.3	2.6	0.5
10.8	15.4	14.6	18.8	60.6	54.4	80	77.3	28.7	30.2	5.4	3.9
6.2	15.9	5.1	18.6	81.3	78.3	74	78.3	12.5	5.8	20.9	3.1
40.9	21.7	28.2	61.7	38.5	48.5	43.7	26.8	20.6	29.8	28.2	11.6
34.8	22.9	16.1	21.4	34.8	65.5	69.6	74.1	30.4	11.6	14.2	4.6
19.2	20.7	19.2	16.2	45	57.6	26.4	22.2	35.8	21.7	54.3	61.6
22.1	26.1	8.2	19.8	59.1	63.3	27.3	29.4	18.8	10.6	64.5	50.7
27.8	30.9	20.5	16.6	50	61.8	55.6	56.1	22.2	7.3	23.8	27.3
13.4	14.8	25.6	10	79.9	77.9	38.5	54.2	6.7	7.3	35.9	35.8
54.3	23.8	11.8	29.8	40	68.2	11.8	67.2	5.7	7.9	76.3	3
23.7	25.4	37.1	36.7	46.5	48.8	52.6	60.6	29.8	25.9	10.3	2.7
18.3	11.1	8.3	35.2	63.5	63.7	27.7	27.1	18.3	25.2	64	37.7
38.8	24.3	3.8	8.6	39.8	73.2	33.3	87.1	21.4	2.5	62.9	4.3
7	9.3	15.6	28.4	91.5	89.6	71.1	67.6	1.5	1.1	13.3	4
26.2	14.1	61.3	30.8	63.1	83	28	67.6	10.8	2.9	10.8	1.6
30.1	28.4	11.8	21.2	7.2	39.8	52.8	77.9	62.7	31.8	35.3	0.9
19.6	23.6	34.5	35.8	39.2	47.3	58.5	62.6	41.2	29.1	7.1	1.6
30	14.2	19	36.5	40	79.6	19	61.8	30	6.2	61.9	1.6
9.9	10.3	6.4	11.8	76	72.9	5.1	30.9	14.1	16.8	88.5	57.4
26.2	5.8	27.8	22	21.7	64.7	68.5	71.3	52.2	29.4	3.7	6.7
19.8	14.2	21.1	42.8	59.1	44.9	57.7	53.9	21.1	40.9	21.1	3.3
17.1	10.8	6.2	9.2	77.3	81.5	78.2	70	5.6	7.7	15.6	20.7
10.5	5.2	21	31	68.6	83.5	40.3	45.2	20.9	11.3	38.7	23.8
18.9	22.6	44.7	22.1	66.5	67.7	6.8	57	14.6	9.7	48.5	20.9
32.7	33.8	19.7	30.3	0	44.1	50	69.3	67.3	22.1	30.3	0.4
13.3	10.6	37.2	30.8	16.1	87.1	58.4	68.4	70.6	2.2	4.4	0.8
14.6	7.7	41.1	29.2	54.9	62.8	43.5	52	30.5	29.5	15.4	18.8
42.5	40.8	42.1	25.6	30.5	49.9	49.3	73.4	27	9.3	8.6	1.1
35.2	19.3	44.5	40.4	29.5	53.9	44.5	56.7	35.2	26.8	11	2.8
		9.8	20.3			78.6	75.1			11.6	4.6
		18.7	24.2			43.9	71.1			37.4	4.6
		12.4	40.9			57.9	42.7			29.8	16.5
		32.1	34.4			29.9	60.4			38	5.3
		26.1	21.2			51.4	57.6			22.5	21.2
		37.4	37			34	44.3			28.6	18.7
		8.3	43.7			30.1	52.4			61.6	3.9
		13.7	24.9			56	59.8			30.3	15.3
		18.3	31.9			65.4	61.2			16.3	6.9
		7.4	30.7			55	37.7			37.6	31.6
		30.4	34.3			23.9	34.3			45.7	31.3
		11	11.7			59.4	58.3			29.6	30
		15.4	10.9			78.5	85.2			6.1	3.9
		16.9	30.9			53.6	62.1			29.4	7
		29.2	27.8			37.7	59.4			33	12.8
		13.8	44.7			22.5	55.3			63.8	0
		42.5	38.4			53.5	60.4			4	1.2
		21.4	30.1			61.3	60.2			17.3	9.7
		21.9	34.4			75.6	60.8			2.5	4.8
		33.6	25			16.8	25			49.7	50
		3.2	10.1			51.5	69.7			45.3	20.2
		40.8	39.3			50.6	58.4			8.7	2.3
		25.7	51.9			16.2	40.3			58.1	7.8

## Sheet: Fig 2d
IFNg IGRA				TNFa IGRA
ChAd/-	ChAd/ChAd	ChAd/-	ChAd/BNT	ChAd/-	ChAd/ChAd	ChAd/-	ChAd/BNT
67.65	140.95	108.53	575.49	59.57	85.65	177.01	201.64
145.56	153.81	99.36	512.02	27	96.12	6.66	16.72
72.04	132.94	82.62	168.86	10.83	47.86	270.53	167.57
39.72	39.72	1177.48	1541.28	6.08	13.41	756.39	565.07
279.21	346.19	82.62	717.32	77.83	99.17	270.53	95.76
103.18	103.18	82.62	701.83	325.78	97.64	218.15	52.4
94.61	111.96	99.96	314.02	135.54	16.11	23.95	189.6
49.28	58.09	322.45	1723.33	35.68	27	521.35	663.35
111.96	34.64	91.37	1051.25	44.56	21.39	8.25	11.66
137.31	345.31	177.48	623.66	707.17	930.71	7.42	11.36
58.09	111.57	17.31	1121.12	503.21	93.07	134.6	9.22
58.09	39.72	99.96	272.83	74.78	212.48	31.71	24.3
120.35	240.89	125.74	1480.62	10.83	65.66	402.7	167.38
137.17	145.56	117.21	386.87	96.12	56.56	16.87	256.45
85.83	128.92	57.39	606.07	10.83	18.69	83.54	67.84
76.74	39.72	117.12	418.97	203.75	128	173.86	104.74
111.96	141.45	554.68	4124.6	165.46	177.31	34.73	27.73
94.61	108.07	132.94	748.11	245.64	37.51	43.41	23.95
94.61	99.79	108.53	1473.94	21.39	28.91	11.26	51.89
271.62	245.92	65.89	987.81	416.94	229.89	92.73	49.02
418.43	352.57	200.2	1878.39	47.52	55.29	167.65	77.49
48.52	124.66	381.22	2043.42	162.49	37.51	37.51	26.54
		399.02	6688.5			188.56	214.76
		381.73	584.08			107.03	31.62
		785.67	8922.5			452.22	108.11
		17.31	297.55			7.42	6.93
		17.31	606.11			459.2	446.5
		64.83	1032.78			11.54	7.42
		82.62	936.97			24.74	77.49
		46	82.87			10.52	65.66
		180.75	3345.77			17.94	233.61
		82.62	211.88			34.62	39.73
		108.58	322.12			158.14	198.67
		33.15	1553.38			71.48	277.12
		138.67	536.9			167.57	49.02
		288.67	1999.16			330.29	1563.55
		584.1	1044.29			199.03	232.8
