# Supplementary material for: Immune responses against SARS-CoV-2 variants after heterologous and homologous ChAdOx1 nCoV-19/BNT162b2 vaccination
Source: Nat Med. 2021 Jul 14;27(9):1525–9. doi: 10.1038/s41591-021-01449-9 (PMC8440184; doi:10.1038/s41591-021-01449-9)
Supplement: Source Data Extended Data Fig. 2 — Statistical source data. [file 41591_2021_1449_MOESM4_ESM.xlsx]

## Sheet: Ext Dat Fig 2a
Day post ChAd prime	Anti-S IgG RU/mL	Anti-S IgA Ratio	Day post ChAd prime	Anti-S IgG RU/mL	Anti-S IgA Ratio
24	37	0.902622	77	9.94	0.43
25	39	0.769663	72	21.16	0.42
23	23	2.92135	75	14.18	0.4
25	95	1.29401	72	34.19	0.36
25	22	1.74345	77	48.38	0.89
30	16	0.104869	76	1.45	0.07
23	30	0.651685	70	42.68	0.22
23	91	1.05993	70	46.95	0.18
36	100	0.758427	77	37.28	0.53
27	26	0.391386	68	8.56	0.18
15	43	0.5	53	96.94	0.38
36	54	0.696629	75	31.77	0.27
32	194	3.94944	71	87.24	1.35
31	197	1.32959	71	75.11	0.33
18	37	0.303371	56	89.62	0.34
21	86	0.496255	58	102.09	0.14
37	61	0.503745	71	47.83	0.2
37	30	0.290262	72	19.03	0.31
15	42	8.36142	53	99.57	1.53
38	22	0.434457	77	23.06	0.3
28	72	1.22472	67	43.29	0.44
35	1	0.191011	70	2.97	0.14
37	71	0.765918	71	49.05	1.02
35	64	0.419476	69	48.44	0.27
32	60	0.661049	70	50.56	0.54
37	164	0.537453	75	48.74	0.41
39	39	0.355805	78	27.83	0.3
35	73	0.702247	69	56.93	0.49
39	13	0.730337	76	13.28	0.37
38	69	0.335206	75	65.11	0.22
38	409	2.2191	76	180.3	0.49
31	13	0.275281	70	12.06	0.15
38	10	0.681648	76	4.48	0.5
42	11	0.219101	78	11.76	0.2
22	75	2.89326	56	69.66	1.25
35	41	0.391386	70	34.49	0.22
33	143	2.39888	67	114.83	1.74
41	48	0.179775	75	26.31	0.11
12	10	0.413858	45	12.97	0.34
43	115	0.294007	77	51.47	0.17
42	33	0.391386	76	20.55	0.2
27	76	0.537453	61	39.84	0.19
36	29	0.292135	70	16.52	0.16
39	39	0.43633	78	61.74	0.47
30	32	1.10674	64	12.06	0.63
30	76	0.404494	76	41.77	0.24
38	52	0.762172	71	26.92	0.38
43	45	0.355805	77	28.75	0.24
22	41	0.571161	61	37	0.4
44	127	0.822097	77	84.51	0.51
39	36	0.494382	74	39.84	0.28
36	42	0.286517	69	26.31	0.19
35	98	6.24532	67	120.89	4.58
36	42	0.672285	68	23.89	0.31
43	364	0.368914	82	157.31	0.17
35	44	0.187266	69	46.92	0.12
39	74	0.440075	73	42.98	0.19
44	2	0.417603	76	26.61	0.38
25	503	4.1236	58	54.35	0.41
25	151	0.960674	65	104.82	0.86
23	60	5.30712	63	37.53	0.49
25	21	2.59176	65	37.83	1.42
27	147	3.05805	67	32.68	0.61
25	24	0.2603	65	15.7	0.11
24	69	0.88764	64	84.51	0.24
33	306	3.42884	73	206.68	0.97
24	3	0.393258	64	5.7	0.18
23	19	3.8221	63	6.3	0.2
25	87	3.65356	65	27.22	1.44
23	95	2.76217	67	23.58	0.16
24	102	1.47753	64	146.66	0.24
24	163	0.71161	64	36.92	0.15
24	29	0.322097	64	26.92	0.19
23	9	0.348315	67	3.57	0.23
26	52	1.75655	66	25.1	0.27
24	14	0.258427	68	30.86	0.13
29	88	6.98876	65	118.77	2.17
20	47	1.23783	56	20.25	0.29
35	133	6.37453	65	47.53	0.8
25	314	2.60861	55	126.65	0.54
24	62	2.44007	58	89.36	0.39
24	371	2.61798	54	19.34	0.31
25	78	2.96067	59	29.95	0.53
22	131	3.87266	55	53.59	1.35
18	112	1.09738	47	56.02	0.34
26	641	5.43258	54	371.89	2.65

## Sheet: Ext Dat Fig 2b
Days post prime BNT	IgG RU/ml	IgA Ratio	Days post prime BNT	IgG RU/ml	IgA Ratio
31	623.219	6.67904	91	523.308	0.973199
23	694.931	5.37848	98	137.836	1.98145
21	720	8.33395	99	328.545	2.52134
65	665.808	1.90167	99	507.98	7.7013
21	720	7.65677	97	434.703	1.44712
31	707.77	8.04453	99	355.789	2.71243
30	720	6.30612	98	371.133	5.35065
30	269.046	0.751391	92	423.43	2.75696
15	720	8.13729	90	134.079	0.272727
25	607.249	3.27458	97	619.149	7.95547
46	536.79	1.12801	96	187.924	1.40369
18	486.373	5.78664	105	119.857	0.420436
21	720	7.88312	102	159.769	0.767169
22	201.719	1.91466	102	332.102	3.12898
50	664.556	5.71614	106	386.246	1.51089
46	127.502	2.07607	109	42.818	0.400335
			101	248.875	1.40201
			109	72.5198	0.939698
			107	415.948	3.58794
			111	229.692	5.72194
			114	334.577	0.891122

## Sheet: Ext Dat Fig 2c
Spike IgG				Spike IgA
ChAd/-	ChAd/ChAd	ChAd/-	ChAd/BNT	ChAd/-	ChAd/ChAd	ChAd/-	ChAd/BNT
37.28	57.04	9.94	687.1	0.53	0.66	0.43	5.33
75.11	93.37	21.16	605.25	0.33	0.34	0.42	5.28
43.29	194.85	14.18	408.15	0.44	1.12	0.4	3.46
2.97	64.3	48.38	720	0.14	1.49	0.89	7.15
50.56	153.32	1.45	591.03	0.54	1.17	0.07	0.1
27.83	60.8	42.68	665.26	0.3	0.83	0.22	2.22
13.28	71.98	46.95	582.21	0.37	0.44	0.18	4.96
180.3	311.45	8.56	535.85	0.49	0.76	0.18	1.83
12.06	246.89	31.77	720	0.15	0.28	0.27	1.38
4.48	86.2	87.24	720	0.5	0.78	1.35	6.34
26.31	238.93	47.83	545.87	0.11	0.24	0.2	1.34
12.97	151.3	48.44	621.03	0.34	0.8	0.27	0.85
20.55	180.63	48.74	720	0.2	1.03	0.41	1.66
61.74	241.18	56.93	635.75	0.47	0.84	0.49	3.75
37.53	66.29	11.76	448.17	0.49	0.42	0.2	1.14
32.68	394.31	69.66	720	0.61	3.02	1.25	5.67
26.92	86.77	34.49	531.3	0.19	0.28	0.22	1.8
3.57	83.93	41.77	720	0.23	0.69	0.24	2.87
25.1	23.06	26.92	720	0.27	0.33	0.38	7.15
11.46	69.42	28.75	680.21	0.22	0.26	0.24	4.12
16.91	163.56	39.84	720	0.18	1.56	0.28	1.16
103.84	128.3	157.31	720	1.39	1.31	0.17	2.76
28.18	79.09	26.61	526.77	0.13	0.16	0.38	1.39
4.79	161.57	104.82	720	0.19	0.28	0.86	4.92
580.79	432.51	37.83	627.92	1.89	1.83	1.42	5.32
58.9	248.69	15.7	597.54	0.37	0.5	0.11	2.34
98.15	173.54	84.51	720	0.21	0.25	0.24	2.67
157.02	405.89	206.68	695.41	0.59	0.95	0.97	5.51
15.1	118.11	5.7	668.96	0.75	4.28	0.18	2.39
23.63	44.2	6.3	498.27	0.14	0.17	0.2	1.31
1.45	203.6	27.22	495.45	0.12	0.55	1.44	4.27
12.06	113.1	23.58	625.44	0.16	0.25	0.16	1.27
		146.66	720			0.24	6.17
		36.92	720			0.15	5.18
		30.86	720			0.13	2.61
		118.77	720			2.17	7.36
		47.53	611.63			0.8	8.31
		53.59	662.99			1.35	6.85
		21.46	394.22			0.26	2.28
		35.86	473.28			3.04	4.74
		182.73	717.02			2.12	6.24
		87.63	720			0.24	1.13
		2.87	375.45			0.16	5.14
		75.68	720			0.49	7.41
		62.31	562.3			0.14	1.37
		8.12	686.79			0.18	2.81
		157.59	720			0.3	7.82
		17.38	459.13			0.57	1.88
		58.62	557.77			0.75	3.18
		22.98	429.69			0.35	2.15
		74.54	720			0.49	3.17
		48.95	518.31			0.22	1.47
		19.94	618.52			0.41	7.74
		169.53	720			0.76	2.69
		48.95	675.52			0.76	5.02

## Sheet: Ext Dat Fig 2d
	Difference in IgG values boost - prime
Difference boost-prime (days)	M ChAd	F ChAd	M BNT	F BNT
38	-2.03316
36	19.7586
42	28.7683
24	50.9091
33	58.7075
63	61.3352
38	80.3531
45	81.719
62	138.33
46	179.432
25	248.872
64	361.63
21		-148.279
49		18.2577
64		20.571
52		24.4591
54		32.9754
49		57.9666
33		59.8556
27		75.3871
50		101.035
26		102.763
25		103.007
25		131.151
43		146.649
27		151.561
45		156.784
29		160.076
24		189.792
63		202.149
38		212.62
53		234.831
57				393.969
29				436.409
28				441.752
26				469.368
39				491.969
56				496.808
29				498.038
29				499.99
29				500.156
37				534.292
38				535.257
33				550.465
61				562.41
37				562.695
58				564.104
29				572.588
38				573.344
57				578.818
35				584.092
30				590.087
59				601.233
40				601.86
30				615.177
54				622.58
29				626.57
53				632.375
47				632.759
61				635.487
25				645.457
40				651.46
46				663.26
46				671.258
33				671.623
51				677.162
53				678.23
31				678.667
27				680.155
39				683.08
52				688.233
35				689.143
25			372.575
37			372.758
37			406.717
51			437.421
33			468.235
59			488.729
25			499.156
37			527.291
30			581.841
56			589.576
36			598.587
27			609.397
26			644.32
22			650.341
37			693.083
