# Supplementary material for: Immune responses against SARS-CoV-2 variants after heterologous and homologous ChAdOx1 nCoV-19/BNT162b2 vaccination
Source: Nat Med. 2021 Jul 14;27(9):1525–9. doi: 10.1038/s41591-021-01449-9 (PMC8440184; doi:10.1038/s41591-021-01449-9)
Supplement: Source Data Extended Data Fig. 3 — Statistical source data. [file 41591_2021_1449_MOESM5_ESM.xlsx]

## Sheet: Ext Dat Fig 3a
IgG
BNT/-	BNT/BNT
127.59	623.22
120.44	694.93
196.82	720
147.91	707.77
160.79	720
17.85	269.05
178.95	720
99.04	607.25
45.95	536.79
86.39	486.37
110.28	720
55.94	664.56
-3.71	127.5

## Sheet: Ext Dat Fig 3b
IgA
BNT/-	BNT/BNT
6.2	6.68
4.53	5.38
9.57	8.33
4.11	8.04
1.62	6.31
0.24	0.75
4.77	8.14
0	3.27
1.07	1.13
4.64	5.79
3.53	7.88
0.89	5.72
0.65	2.08

## Sheet: Ext Dat Fig 3c
Wuhan sVNT titer		B.1.1.7 sVNT titer		B.1.351 sVNT titer		P.1 sVNT titer
BNT/-	BNT/BNT	BNT/-	BNT/BNT	BNT/-	BNT/BNT	BNT/-	BNT/BNT
540	14580	0	4860	0	20	0	20
540	4860	0	180	0	60	0	20
540	4860	0	540	0	20	0	20
540	14580	0	20	0	0	0	0
540	4860	20	180	0	60	0	60
540	4860	0	540	0	20	0	540
1620	14580	20	4860	0	60	0	60
540	4860	0	540	0	60	0	180
540	4860	0	540	0	20	180	20
540	43740	0	540	0	540	0	540
540	4860	60	60	20	20	20	60
180	14580	0	60	0	0	0	0
180	4860	0	20	0	0	0	0
180	43740	0	540	0	20	0	180
180	4860	0	180	0	60	0	60
180	14580	0	540	0	180	0	180
180	14580	0	540	0	180	0	180
180	4860	0	540	0	20	0	540
180	43740	0	540	0	60	0	540
180	4860	0	60	0	0	0	20
60	4860	0	4860	0	60	0	60
60	4860	0	540	0	20	0	20
60	4860	0	60	0	0	0	20
60	4860	0	180	0	20	0	20
60	4860	0	180	0	0	0	20
60	14580	0	180	0	20	0	60
60	4860	0	60	0	0	0	0
20	4860	0	60	0	20	0	20
20	1620	0	180	0	20	0	20
0	4860	0	180	0	20	0	20
