# Supplementary material for: Immune responses against SARS-CoV-2 variants after heterologous and homologous ChAdOx1 nCoV-19/BNT162b2 vaccination
Source: Nat Med. 2021 Jul 14;27(9):1525–9. doi: 10.1038/s41591-021-01449-9 (PMC8440184; doi:10.1038/s41591-021-01449-9)
Supplement: Source Data Extended Data Fig. 5 — Statistical source data. [file 41591_2021_1449_MOESM6_ESM.xlsx]

## Sheet: Ext Dat Fig 5a
B.1.1.7			B.1.351			P.1
pVNT50	sVNT 1:20	Outlier	pVNT50	sVNT 1:20	Outlier	pVNT50	sVNT 1:20	Outlier
483.56		-4.7	133.21		-55.8	152.44		-48.8
16.06	-6.7		99.9	32.3		11.3	-40.3
129.4	63.6		8.6	-4.7		6.18	-39.7
51.52	19.4		0.68	-107.2		15.3	-52.4
62.19	18.2		17.75	-8.5		138.68	42.4
309.02		-16.9	31.37	-74.6		45.02	10.4
5.93	11.3		15.85	-5.6		9.8	-55.1
36.13	13.5		107.97	-50		74.02		-65.7
100.73	62.8		124.04	20.1		19.12	3.1
55.13	79.7		49.31	73.7		41.74	-7.6
358.17	85.8		418.59	66.9		38.82	29.9
339.56	98.4		93.98	-8		146.65	1.5
345.54	93.2		145.45	74.2		235.4	50.9
1467.14	98.3		146.93	10.1		106.21	75.5
334.34	84.3		2710.76	98.5		1176.75	76.3
602.77	99.4		308.93	23.2		77.4	21.7
261.37	35.1		85.03	8.4		170.65	80
672.04	86.6		102.8	63.1		239.69	27.2
469.04	75.9		1930.5	79		2884.34	97.9
428.82	76.4		73.1	40.4		1183.71	54.7
377.64	94.1		116.04	82.4		85.25	38.9
19015	99.7		51.89	51.7		118.12	71.9
268.82	81.5		51.31	54.4		4675.08	89.6
439.17	94.6					179.57	46
798.08	94					87.87	72.4
217.25	93.3					281.53	62.9
						218.44	64

## Sheet: Ext Dat Fig 5b
B.1.1.7			B.1.351			P.1
pVNT50	sVNT 1:20	Outlier	pVNT50	sVNT 1:20	Outlier	pVNT50	sVNT 1:20	Outlier
127.16		-4.7	55.1		-55.8	50.03		-48.8
5.33	-6.7		30.81	32.3		0.29	-40.3
26	63.6		2.41	-4.7		0.04	-39.7
7.41	19.4		0.1	-107.2		0.51	-52.4
11.47	18.2		3.31	-8.5		28.64	42.4
22.58		-16.9	17.29		-74.6	6.32	10.4
2.06	11.3		9.94	-5.6		4.22	-55.1
10.25	13.5		67.64	-50		8.33		-65.7
29.74	62.8		44.15	20.1		7.21	3.1
22.89	79.7		15.67	73.7		16.99	-7.6
136.81	85.8		126.16	66.9		14.56	29.9
93.38	98.4		2.39	-8		61.72	1.5
77.51	93.2		15.96	74.2		62.21	50.9
397.01	98.3		35.47	10.1		27.64	75.5
66.3	84.3		604.97	98.5		136.51	76.3
60.27	99.4		58.84	23.2		33.15	21.7
30.51	35.1		8.07	8.4		13.01	80
112.45	86.6		39.51	63.1		70.72	27.2
124.05	75.9		417.98	79		493.14	97.9
93.24	76.4		14.44	40.4		43.2	54.7
103.46	94.1		32.54	82.4		7.73	38.9
4247.97	99.7		12.56	51.7		38.39	71.9
44.52	81.5		17.3	54.4		431.23	89.6
90.19	94.6					40.73	46
90.24	94					38.99	72.4
62.96	93.3					11.08	62.9
						31.41	64
