# Supplementary material for: Immune responses against SARS-CoV-2 variants after heterologous and homologous ChAdOx1 nCoV-19/BNT162b2 vaccination
Source: Nat Med. 2021 Jul 14;27(9):1525–9. doi: 10.1038/s41591-021-01449-9 (PMC8440184; doi:10.1038/s41591-021-01449-9)
Supplement: Source Data Extended Data Fig. 6 — Statistical source data. [file 41591_2021_1449_MOESM7_ESM.xlsx]

## Sheet: Ext Dat Fig 6a
	mean % inhibition Wuhan sVNT					mean % inhibition B.1.1.7 sVNT					mean % inhibition P.1 sVNT					mean % inhibition B.1.351 sVNT
Reciprocial dilution	ChAd/-	ChAd/ChAd	ChAd/-	ChAd/BNT	Ctrl + 2SD	ChAd/-	ChAd/ChAd	ChAd/-	ChAd/BNT	Ctrl + 2SD	ChAd/-	ChAd/ChAd	ChAd/-	ChAd/BNT	Ctrl + 2SD	ChAd/-	ChAd/ChAd	ChAd/-	ChAd/BNT	Ctrl + 2SD
20	72.3		75.5		22.1	20.2	81.9	32.1	100.4	28.6	23.7	43.7	11.1	99	24.9	5.8	26	-3.4	98.1	29.4
60	42.9		44.2		20.4	1.8	24.3	14.9	99.5	23.8	10.8	-8.7	8.1	86.3	24.5	-1.8	-46.6	5.8	78	19.8
180	11.8	69.3	16.3	88.3	16.9	-7.5	-2.7	4.7	87.7	14.2	-1.9	-13.3	0.7	25.7	13.4	-7.8	-36.8	-2.5	-5.5	17.6
540	0	29.2	6.2	67.2	11.8	-10.1	-12	4.2	17.7	7.2	-4.9	-11.1	-7.4	-47	12.2	-9.6	-23.1	3.5	-85.7	11.2
1620		9.2		41.9	18.6
4860		-1.6		17.6	16.5

## Sheet: Ext Dat Fig 6b
Wuhan sVNT titer				B.1.1.7 sVNT titer				B.1.351 sVNT titer				P.1 sVNT titer
ChAd/-	ChAd/ChAd	ChAd/-	ChAd/BNT	ChAd/-	ChAd/ChAd	ChAd/-	ChAd/BNT	ChAd/-	ChAd/ChAd	ChAd/-	ChAd/BNT	ChAd/-	ChAd/ChAd	ChAd/-	ChAd/BNT
0	540	540	4860	0	20	180	540	0	0	0	60	0	0	0	180
180	1620	20	540	0	20	0	60	60	0	0	20	0	0	0	20
20	180	180	43740	0	0	20	4860	0	0	0	540	0	0	20	540
60	540	540	1620	0	60	0	180	0	20	0	20	60	20	0	60
20	0	20	4860	0	0	0	540	0	0	0	60	0	0	0	60
20	20	60	1620	0	0	0	180	0	0	0	20	0	0	0	20
20	540	180	14580	0	540	0	1620	0	0	0	180	0	0	0	180
180	180	540	14580	0	0	0	1620	0	0	0	540	0	0	0	540
0	180	540	43740	0	0	0	4860	0	0	0	540	0	0	0	540
20	540	540	14580	0	180	0	540	0	0	0	60	0	0	0	60
0	180	20	4860	0	0	0	180	0	0	0	60	0	0	0	60
60	180	540	14580	0	20	20	540	0	0	0	540	0	0	0	540
60	540	540	4860	0	0	540	540	0	0	540	180	0	0	540	180
20	20	20	1620	0	0	0	180	0	0	0	60	0	0	0	60
20	540	0	1620	0	0	0	180	0	0	0	60	0	0	0	60
60	180	60	540	0	20	0	60	0	0	0	20	0	0	0	20
540	0	60	4860	20	0	0	180	0	0	0	60	0	0	0	60
60	540	540	4860	0	20	20	540	0	0	0	60	0	0	0	180
540	540	180	4860	540	60	20	180	0	0	0	60	540	0	0	60
0	1620	0	4860	0	60	0	540	0	0	0	60	0	20	0	60
20	180	20	540	0	0	0	60	0	0	0	20	0	0	0	20
20	20	60	14580	0	0	0	540	0	0	0	180	0	0	0	180
20	540	60	1620	0	20	0	180	0	0	0	20	0	0	20	60
540	1620	180	4860	180	540	60	180	0	20	0	60	0	20	20	180
60	180	60	4860	0	0	20	540	0	0	0	60	0	0	0	180
60	540	180	4860	0	60	60	60	0	0	60	0	0	20	180	20
540	540	20	1620	0	20	0	60	0	0	540	60	0	0	20	60
540	540	540	4860	60	180	0	180	0	0	0	60	60	0	0	60
60	540	180	1620	0	60	0	180	0	20	0	60	0	20	20	60
180	540	180	4860	0	0	0	540	0	0	0	60	0	0	0	60
180	60	20	4860	0	0	0	540	0	0	0	180	0	0	0	540
180	540	180	4860	0	20	60	540	0	0	0	20	0	0	0	20
540	4860	180	1620	540	540	0	180	60	60	0	60	540	60	0	60
		60	43740			0	1620			0	180			0	180
		20	1620			0	60			0	60			0	60
		180	4860			0	540			0	60			0	180
		60	1620			0	540			0	60			0	60
		20	1620			0	60			0	0			0	20
		60	4860			0	180			0	60			0	60
		180	14580			0	540			0	180			0	180
		180	43740			0	4860			0	180			0	180
		20	180			0	60			0	20			0	20
		0	540			0	60			0	20			0	20
		180	4860			0	540			0	180			0	180
		180	4860			0	540			0	60			0	180
		540	14580			20	1620			0	180			0	180
		60	1620			0	180			0	60			0	60
		180	4860			540	540			0	20			0	60
		540	4860			60	540			0	60			0	60
		60	540			0	60			0	20			0	20
		20	1620			0	180			0	60			0	60
		60	1620			0	180			0	60			180	60
		20	4860			0	540			0	20			0	20
		180	14580			0	540			0	180			0	180
