# Supplementary material for: Immune responses against SARS-CoV-2 variants after heterologous and homologous ChAdOx1 nCoV-19/BNT162b2 vaccination
Source: Nat Med. 2021 Jul 14;27(9):1525–9. doi: 10.1038/s41591-021-01449-9 (PMC8440184; doi:10.1038/s41591-021-01449-9)
Supplement: Source Data Extended Data Fig. 8 — Statistical source data. [file 41591_2021_1449_MOESM8_ESM.xlsx]

## Sheet: Ext Dat Fig 8b
% of cytokine producing CD4+ T cells MNE
ChAd/-	ChAd/ChAd	ChAd/-	ChAd/BNT
0.0098	0.005	0.0126	0.0113
0.0045	0.0029	0.0021	0.0063
0.0252	0.0057	0.0296	0.0367
0.0565	0.0113	0.0091	0.0254
0.0212	0.0076	0.0125	0.0042
0.0182	0.0066	0.0307	0.0191
0.3318	0.0078	0.0144	0.0039
0.0071	0.0045	0.0241	0.0054
0.0167	0.0028	0.0069	0.0038
0.0062	0.0031	0.0271	0.0095
0.0096	0.0136	0.0063	0.0297
0.0056	0.0255	0.0033	0.0098
0.012	0.0149	0.0047	0.012
0.0152	0.0558	0.0132	0.0123
0.0095	0.0371	0.0093	0.0222
0.0073	0.0208	0.006	0.0115
0.0138	0.0601	0.0066	0.0128
0.0178	0.0277	0.0109	0.0038
0.0162	0.0192	0.0066	0.0165
0.0198	0.0137	0.0092	0.0042
0.007	0.0064	0.0195	0.0635
0.0101	0.0053	0.0065	0.037
0.0056	0.0053	0.0082	0.0102
0.0046	0.0092	0.008	0.0394
0.0108	0.0102	0.0281	0.0126
0.0368	0.0427	0.0056	0.0069
0.0153	0.0117	0.0078	0.0058
0.0031	0.0116	0.002	0.0016
0.0158	0.0117	0.0135	0.0077
0.0085	0.0141	0.0167	0.0292
0.024	0.009	0.0349	0.0248
0.0195	0.0106	0.0127	0.0091
		0.0081	0.0209
		0.0105	0.0289
		0.0054	0.0213
		0.0091	0.0071
		0.0053	0.0174
		0.0163	0.01
		0.0139	0.0164
		0.0288	0.0239
		0.0186	0.0061
		0.0118	0.0054
		0.0169	0.0077
		0.0254	0.0324
		0.0076	0.0113
		0.0056	0.0192
		0.0106	0.0198
		0.0059	0.0125
		0.0059	0.0041
		0.0054	0.0056
		0.0092	0.0065
		0.0072	0.0048
		0.0037	0.0014
		0.0043	0.0019
		0.0053	0.0042

## Sheet: Ext Dat Fig 8c
% of cytokine producing CD8+ T cells MNE
ChAd/-	ChAd/ChAd	ChAd/-	ChAd/BNT
0.0017	0.0075	0.0044	0
0.0084	0.0037	0.0059	0.0026
0.0415	0.003	0.0343	0.0223
0.0076	0.0043	0.0081	0.0064
0.0159	0.0058	0.0085	0.0081
0.0129	0.0054	0.0488	0.0276
0.1148	0.2259	0.0126	0.0045
0.0108	0.0034	0.0213	0.0177
0.0505	0.0477	0.0896	0.0796
0.005	0.0024	0.2773	0.0438
0.0087	0.0099	0.0182	0.0405
0.0036	0.0033	0.0506	0.1128
0.0087	0.0099	0.0167	0.0124
0.0242	0.0295	0.015	0.0052
0.013	0.0417	0.0701	0.0401
0.008	0.0112	0.0125	0.0057
0.0054	0.0186	0.0083	0.0507
0.0026	0.014	0.0027	0.0028
0.0165	0.0151	0.0169	0.0114
0.0288	0.0175	0.0064	0.0087
0.0203	0.0012	0.0044	0.0051
0.005	0.0031	0.0598	0.0784
0.0378	0.0197	0.0036	0.0024
0.0208	0.0336	0.0119	0.024
0.0087	0.0174	0.0294	0.0291
0.0029	0.0053	0.0189	0.0391
0.0103	0.0143	0.0182	0.0217
0.0077	0.0072	0.0352	0.004
0.0766	0.008	0.0012	0.0003
0.0144	0.1588	0.0333	0.0723
0.0061	0.003	0.075	0.0097
0.0131	0.0073	0.0035	0.0027
		0.0064	0.0064
		0.0084	0.0133
		0.0241	0.0191
		0.0111	0.0031
		0.1472	0.2838
		0.1458	0.1304
		0.0273	0.0094
		0.0381	0.0211
		0.0065	0.0017
		0.0348	0.0671
		0.0157	0.0099
		0.0653	0.0314
		0.0058	0.005
		0.0476	0.0243
		0.0154	0.0091
		0.0135	0.0043
		0.0018	0.0012
		0.0283	0.0179
		0.006	0.0027
		0.0304	0.0016
		0.1481	0.1178
		0.0301	0.0037
		0.0062	0.003
